# Supplementary material for: Identification of CD73 as a Novel Biomarker Encompassing the Tumor Microenvironment, Prognosis, and Therapeutic Responses in Various Cancers
Source: Cancers (Basel). 2022 Nov 17;14(22):5663. doi: 10.3390/cancers14225663 (PMC9688912; doi:10.3390/cancers14225663)
Supplement: Supplementary file 1 [file cancers-14-05663-s001.zip]

Archive with 1 entries (1 files):
- cancers-1973050-supplementary.pdf
